# Supplementary material for: HIC1 (Hypermethylated in Cancer 1) modulates the contractile activity of prostate stromal fibroblasts and directly regulates CXCL12 expression
Source: Oncotarget. 2020 Nov 10;11(45):4138–54. doi: 10.18632/oncotarget.27786 (PMC7665237; doi:10.18632/oncotarget.27786)
Supplement: Supplementary file 2 [file oncotarget-11-4138-s002.xlsx]

## Sheet: Tableur
Supplementary Table 1: Clinical/pathological characteristics of the prostate tumors
						Morphological control
	Localisation	Age at collection	total PSA	Gleason	TNM	% Tumor	% normal tissue	% tumor necrosis	% tumor cells	% Stroma
1	Normal	63 years	8 ng/ml			0	100	0
	Tumor			6 (3+3)	pT2c	80	20	0	60	40
2	Normal	66 years	9,77 ng/ml			0	100
	Tumor			7 (3+4)	pT3a	90	10	0	70	30
3	Normal	67 years	5,4 ng/ml			0	100
	Tumor			7 (3+4)		80	20	0	40	60
4	Normal	67 years	9,65 ng/ml			0	100
	Tumor			7 (4+3)	pT2c	70	25	0	80	20
5	Normal	57 years	6,2 ng/ml			0	100
	Tumor			7 (3+4)	pT2c	60	40	0	70	30
6	Tumor	65 years	11,8 ng/ml	7 (3+4)	pT2b	100	0	0	80	20
7	Tumor	73 years	6,73 ng/ml	9 (4+5)	pT3b	80	20	0	70	30
8	Tumor	52 years	6,86 ng/ml	9 (4+5)	pT2x	80	20	0	80	20
9	Tumor	69 years	5 ng/ml	7 (3+4)	pT3a	80	20	0	80	20
10	Tumor	69 years	13,9 ng/ml	7 (3+4)	pT2c	95	5	0	80	20
11	Tumor	59 years	10,25 ng/ml	7 (4+3)	pT3b	100	0	0	80	20
12	Tumor	72 years	6,92 ng/ml	7 (4+3)	pT3a	95	5	0	80	20
13	Tumor	68 years	32,4 ng/ml	9 (4+5)	pT3b	90	10	0	90	10
14	Tumor	56 years	22,3 ng/ml	7 (4+3)	pT3a	90	10	0	90	10
15	Tumor	68 years	20 ng/ml	9 (4+5)	pT2c	90	10	0	90	10
16	Tumor	51 years	14,3 ng/ml	8 (4+4)	pT3a	80	20	0	80	20
17	Tumor	59 years	6,91 ng/ml	7 (4+3)	pT2b	95	5	0	90	10
18	Tumor	69 years	7,75 ng/ml	7 (4+3)	pT3b	80	20	0	80	20
19	Tumor	60 years	7,07 ng/ml	7 (4+3)	pT3a	95	5	0	95	5
20	Tumor	68 years	5,6 ng/ml	7 (4+3)	pT3b	70	30	0	60	40
21	Tumor	58 years	5,07 ng/ml	9 (4+5)	pT3a	90	10	0	90	10
22	Tumor	69 years	9 ng/ml	9 (4+5)	pT3a	90	10	0	80	20
23	Tumor	72 years	7 ng/ml	9 (4+5)	pT3b	90	10	0	80	20
24	Tumor	59 years	4,9 ng/ml	7 (3+4)	pT3b	80	20	0	80	20
25	Tumor	64 years	6,15 ng/ml	7	pT2a	80	20	0	80	20
26	Normal	56 years	8,3 ng/ml			0	100	0
	Tumor			7 (3+4)	pT3a	95	5	0	80	20
27	Normal	61 years	3,62 ng/ml			0	100	0
	Tumor			7 (4+3)	pT3a	100	0	0	80	20
28	Normal	54 years	127 ng/ml			0	100	0
	Tumor			9 (4+5)	pT3b	70	30	0	80	20
29	Normal	64 years	9,76 ng/ml			0	100	0
	Tumor			7 (3+4)	pT3a	90	10	0	90	10
30	Normal	74 years	14,63 ng/ml			0	100	0
	Tumor			8 (4+4)	pT3a	90	10	0	70	30
